# Supplementary material for: Comparing Pixel Changes and Manual Observations for Mapping Broiler Activity during Dried Black Soldier Fly Larvae (Hermetia illucens) Provisioning
Source: Animals (Basel). 2023 Jul 5;13(13):2200. doi: 10.3390/ani13132200 (PMC10340013; doi:10.3390/ani13132200)
Supplement: Supplementary file 1 [file animals-13-02200-s001.zip]

Archive with 1 entries (1 files):
- animals-2461147-supplementary.pdf
